# Supplementary material for: Analysis of Mutational Status of IGHV, and Cytokine Polymorphisms as Prognostic Factors in Chronic Lymphocytic Leukemia: The Romanian Experience
Source: Int J Mol Sci. 2024 Feb 1;25(3):1799. doi: 10.3390/ijms25031799 (PMC10855205; doi:10.3390/ijms25031799)
Supplement: Supplementary file 1 [file ijms-25-01799-s001.zip]

Archive with 1 entries (1 files):
- ijms-2783897-supplementary.pdf
